# Supplementary material for: The first two whole mitochondrial genomes for the genus Dactylis species: assembly and comparative genomics analysis
Source: BMC Genomics. 2024 Mar 4;25:235. doi: 10.1186/s12864-024-10145-0 (PMC10910808; doi:10.1186/s12864-024-10145-0)
Supplement: Supplementary file 2 — Additional file 2: Supplementary Table S1. Second generation sequencing data. Supplementary Table S2. Third generation sequencing data. Supplementary Table S3. Genome structure within mitochondrial genomes of two Dactylis species. Supplementary Table S4. Gene organization of the mitochondrial genomes of two Dactylis species. Supplementary Table S5. Prediction of RNA editing sites in Dactylis species. Supplementary Table S6. Frequency of classified SSR types in the mitochondrial genomes of two Dactylis species. Supplementary Table S7. Frequency of classified repeat types in Dactylis glomerata. Supplementary Table S8. The distrubution of tandem repeat sequence in the mt genome of Dactylis. Supplementary Table S9. Distribution of interspersed repeats in two mt genome. Supplementary Table S10. Fragments transferred from chloroplasts to mitochondria. Supplementary Table S11. The material information of Dactylis. [file 12864_2024_10145_MOESM2_ESM.xlsx]

## Sheet: Table S1
Table S1 Second generation sequencing data
Material	ReadSum	BaseSum	GC(%)	Q20(%)	Q30(%)
Dactylis aschersoniana	25023608	7507082400	43.69	97.18	91.91
Dactylis glomerata	22258811	6677643300	43.79	97.64	92.91

## Sheet: Table S2
Table S2 Third generation sequencing data
Material	Number of Reads	Number of Bases	Mean Read Length	N50 Read Length
Dactylis aschersoniana	649968	8369014676	12876	24276
Dactylis glomerata	544270	8599282765	15799	25081

## Sheet: Table S3
Table S3 Genome structure within mitochondrial genomes of two Dactylis species
Feature	Dactylis aschersoniana	Dactylis glomerata
Genome length	613769	597281
gene	61	61
tRNA	23	22
Protein-coding genes	30	30
rRNA	8	8
pseudogene	0	1
Genome GC(%)	44.01	44.08

## Sheet: Table S4
Table S4 Gene organization of the mitochondrial genomes of Dactylis
Group of genes	Gene name	Length	Start codon	Stop codon	Amino acid
ATP synthase	atp1	1530	ATG	TGA	510
	atp4	609	ATG	TAG	203
	atp6	870	ATG	TAA	290
	atp8	468	ATG	TAA	156
	atp9	225	ATG	TGA	75
Cytohrome c biogenesis	ccmB	621	ATG	TGA	207
	ccmC	723	ATG	TAG	241
	ccmFc	1314	ATG	CGA(TGA)	438
	ccmFn	1728	ATG	TAG	576
Ubichinol cytochrome c reductase	cob	1194	ATG	TAG	398
Cytochrome c oxidase	cox1	1578	ATG	TAG	526
	cox2	753	ATG	TAA	251
	cox3	798	ATG	TGA	266
Maturases	matR	1977	ATG	TAG	659
Transport membrance protein	mttB	348	ATG	TAG	116
NADH dehydrogenase	nad1	978	ACG(ATG)	TAA	326
	nad2	1467	ATG	TAA	489
	nad3	357	ATG	TAA	119
	nad4	1488	ATG	TGA	496
	nad4L	303	ACG(ATG)	TAA	101
	nad5	2013	ATG	TAA	671
	nad6	681	ATG	TAA	227
	nad7	1185	ATG	TAG	395
	nad9	573	ATG	TAA	191
Ribosomal proteins (LSU)Ribosomal proteins (SSU)	rps1	633	ATG	TGA	211
	rps12	378	ATG	TGA	126
	rps13	351	ATG	TGA	117
	rps3	1722	ATG	TAG	574
	rps4	1038	ATG	TAA	346
	rps7	447	ATG	TAA	149
Succinate dehydrogenaseRibosomal RNAs	rrn18	1981
	rrn18	1981
	rrn18	1981
	rrn26	3461
	rrn26	3461
	rrn5	125
	rrn5	125
	rrn5	125
Transfer RNAs	trnC-GCA	71
	trnD-GTC	74
	trnD-GTC	74
	trnD-GTC	74
	trnE-TTC	72
	trnF-GAA	73
	trnH-GTG	74
	trnK-TTT	73
	trnL-CAA	81
	trnM-CAT	74
	trnN-GTT	72
	trnP-TGG	74
	trnP-TGG	75
	trnQ-TTG	72
	trnQ-TTG	72
	trnS-GCT	88
	trnS-GGA	87
	trnS-TGA	87
	trnW-CCA	74
	trnY-GTA	83

## Sheet: Table S5
Table S5 Prediction of RNA editing sites in Dactylis aschersoniana and Dactylis glomerata
Prediction of RNA editing sites in Dactylis aschersoniana					Prediction of RNA editing sites in Dactylis glomerata
Type	RNA-editing	Number	Percentage		Type	RNA-editing	Number	Percentage
hydrophilic-hydrophilic	CAC (H) => TAC (Y)	7			hydrophilic-hydrophilic	CAC (H) => TAC (Y)	7
	CAT (H) => TAT (Y)	15				CAT (H) => TAT (Y)	15
	CGC (R) => TGC (C)	3				CGC (R) => TGC (C)	3
	CGT (R) => TGT (C)	25				CGT (R) => TGT (C)	25
	total	50	0.1168			total	50	0.1179
hydrophilic-hydrophobic	ACA (T) => ATA (I)	4			hydrophilic-hydrophobic	ACA (T) => ATA (I)	4
	ACC (T) => ATC (I)	1				ACC (T) => ATC (I)	1
	ACG (T) => ATG (M)	4				ACG (T) => ATG (M)	4
	ACT (T) => ATT (I)	5				ACT (T) => ATT (I)	5
	CGG (R) => TGG (W)	30				CGG (R) => TGG (W)	30
	TCA (S) => TTA (L)	62				TCA (S) => TTA (L)	60
	TCC (S) => TTC (F)	31				TCC (S) => TTC (F)	31
	TCG (S) => TTG (L)	36				TCG (S) => TTG (L)	36
	TCT (S) => TTT (F)	38				TCT (S) => TTT (F)	38
	total	211	0.493			total	209	0.4929
hydrophilic-stop	CAA (Q) => TAA (X)	1			hydrophilic-stop	CGA (R) => TGA (X)	1
	CGA (R) => TGA (X)	1				total	1	0.0024
	total	2	0.0047		hydrophobic-hydrophilic	CCA (P) => TCA (S)	6
hydrophobic-hydrophilic	CCA (P) => TCA (S)	6				CCC (P) => TCC (S)	14
	CCC (P) => TCC (S)	14				CCG (P) => TCG (S)	5
	CCG (P) => TCG (S)	5				CCT (P) => TCT (S)	17
	CCT (P) => TCT (S)	17				total	42	0.0991
	total	42	0.0981		hydrophobic-hydrophobic	CCA (P) => CTA (L)	36
hydrophobic-hydrophobic	CCA (P) => CTA (L)	36				CCC (P) => CTC (L)	10
	CCC (P) => CTC (L)	10				CCC (P) => TTC (F)	4
	CCC (P) => TTC (F)	4				CCG (P) => CTG (L)	18
	CCG (P) => CTG (L)	18				CCT (P) => CTT (L)	22
	CCT (P) => CTT (L)	23				CCT (P) => TTT (F)	6
	CCT (P) => TTT (F)	6				CTC (L) => TTC (F)	5
	CTC (L) => TTC (F)	5				CTT (L) => TTT (F)	14
	CTT (L) => TTT (F)	14				GCA (A) => GTA (V)	1
	GCA (A) => GTA (V)	1				GCC (A) => GTC (V)	3
	GCC (A) => GTC (V)	3				GCG (A) => GTG (V)	1
	GCG (A) => GTG (V)	1				GCT (A) => GTT (V)	2
	GCT (A) => GTT (V)	2				total	122	0.2877
	total	123	0.2874
	All	428	1			All	424	1

## Sheet: Table S6
Table S6 Frequency of classified SSR types in the mitochondrial genomes of two Dactylis species
Dactylis aschersoniana			Dactylis glomerata
SSR type	SSR number	proportion	SSR type	SSR number	proportion
mono	167	0.2961	mono-	174	0.3118
di	28	0.0496	di-	25	0.0448
tri-	296	0.5248	tri-	287	0.5143
tetra-	50	0.0887	tetra-	48	0.086
penta-	18	0.0319	penta-	17	0.0305
hexa-	5	0.0089	hexa-	7	0.0125
Total	564	1	Total	558	1

## Sheet: TableS7
Table S7 Frequency of classified repeat types in Dactylis aschersoniana and Dactylis glomerata
Frequency of classified repeat types in Dactylis aschersoniana																	Frequency of classified repeat types in Dactylis glomerata
Repeats	3	4	5	6	7	8	9	10	11	12	13	14	15	total	proportion		Repeats	3	4	5	6	7	8	9	10	11	12	13	14	15	total	proportion
A/T	-	-	-	-	-	72	46	18	4		1	1	1	143	0.253546		A/T	-	-	-	-	-	77	46	15	6	1		1	1	147	0.263441
C/G	-	-	-	-	-	16	8							24	0.0425532		C/G	-	-	-	-	-	19	8							27	0.0483871
AC/GT	-	-	1	3										4	0.0070922		AC/GT	-	-	3	3										6	0.0107527
AG/CT	-	-	15			1								16	0.0283688		AG/CT	-	-	12			1								13	0.0232975
AT/AT	-	-	5	1	1	1								8	0.0141844		AT/AT	-	-	3	1	1	1								6	0.0107527
AAC/GTT	15	1												16	0.0283688		AAC/GTT	16	1												17	0.0304659
AAG/CTT	116	6												122	0.216312		AAG/CTT	110	6	1											117	0.209677
AAT/ATT	21	7	2											30	0.0531915		AAT/ATT	19	8	2											29	0.0519713
ACC/GGT	15													15	0.0265957		ACC/GGT	13													13	0.0232975
ACG/CGT	8													8	0.0141844		ACG/CGT	8													8	0.0143369
ACT/AGT	32	2	1											35	0.0620567		ACT/AGT	31	2	1											34	0.0609319
AGC/CTG	23													23	0.0407801		AGC/CTG	23													23	0.0412186
AGG/CCT	20													20	0.035461		AGG/CCT	19													19	0.0340502
ATC/ATG	20	3												23	0.0407801		ATC/ATG	20	2												22	0.0394265
CCG/CGG	3	1												4	0.0070922		CCG/CGG	4	1												5	0.00896057
AAAC/GTTT	3													3	0.00531915		AAAC/GTTT	3													3	0.00537634
AAAG/CTTT	12	1												13	0.0230496		AAAG/CTTT	12	1												13	0.0232975
AAGC/CTTG	7													7	0.0124113		AAGC/CTTG	5													5	0.00896057
AAGG/CCTT	4													4	0.0070922		AAGG/CCTT	4													4	0.00716846
AAGT/ACTT	1													1	0.00177305		AAGT/ACTT	1													1	0.00179211
AATC/ATTG	3													3	0.00531915		AATC/ATTG	3													3	0.00537634
AATG/ATTC	7													7	0.0124113		AATG/ATTC	7													7	0.0125448
ACCC/GGGT	1													1	0.00177305		ACCC/GGGT	1													1	0.00179211
ACCT/AGGT	1													1	0.00177305		ACCT/AGGT	1													1	0.00179211
ACGG/CCGT	1													1	0.00177305		ACGG/CCGT	1													1	0.00179211
ACTC/AGTG	1													1	0.00177305		ACTC/AGTG	1													1	0.00179211
ACTG/AGTC	2													2	0.0035461		ACTG/AGTC	2													2	0.00358423
AGAT/ATCT		1	1											2	0.0035461		AGAT/ATCT		1		1										2	0.00358423
AGCG/CGCT	1													1	0.00177305		AGCG/CGCT	1													1	0.00179211
ATCC/ATGG	2													2	0.0035461		ATCC/ATGG	2													2	0.00358423
CCCG/CGGG	1													1	0.00177305		CCCG/CGGG	1													1	0.00179211
AAAAG/CTTTT	1													1	0.00177305		AAAAG/CTTTT	1													1	0.00179211
AAAGG/CCTTT	1													1	0.00177305		AAAGT/ACTTT	1	1												2	0.00358423
AAAGT/ACTTT	1	1												2	0.0035461		AAATC/ATTTG	1													1	0.00179211
AAATC/ATTTG	1													1	0.00177305		AAATG/ATTTC	1													1	0.00179211
AAATG/ATTTC	1													1	0.00177305		AACAT/ATGTT	1													1	0.00179211
AACAT/ATGTT	1													1	0.00177305		AACCC/GGGTT	2													2	0.00358423
AACCC/GGGTT	2													2	0.0035461		AACTG/AGTTC	1													1	0.00179211
AACTG/AGTTC	1													1	0.00177305		AAGAG/CTCTT	1													1	0.00179211
AAGAG/CTCTT	1													1	0.00177305		AATAG/ATTCT	2													2	0.00358423
AATAG/ATTCT	2													2	0.0035461		AATAT/ATATT	1													1	0.00179211
AATAT/ATATT	1													1	0.00177305		AATTC/AATTG	1													1	0.00179211
AATTC/AATTG	1													1	0.00177305		ACCAT/ATGGT	1													1	0.00179211
ACCAT/ATGGT	1													1	0.00177305		ACTAT/AGTAT			1					1						2	0.00358423
ACTAT/AGTAT			1			1								2	0.0035461		AACGCT/AGCGTT	1													1	0.00179211
AACGCT/AGCGTT	1													1	0.00177305		AAGAAT/ATTCTT	2													2	0.00358423
AAGAAT/ATTCTT	2													2	0.0035461		AAGCAG/CTGCTT	1													1	0.00179211
AAGCAG/CTGCTT	1													1	0.00177305		AATATC/ATATTG	1													1	0.00179211
AATTCC/AATTGG	1													1	0.00177305		AATTCC/AATTGG	1													1	0.00179211
														564			ACTATC/AGTGAT	1													1	0.00179211
																															558

## Sheet: Table S8
Table S8 The distrubution of tandem repeat sequence in the mt genome of Dactylis
Dactylis aschersoniana
NO.	Size	Copy	Repeat sequence	Percent Matches	Start	End
1	27	2	ACAAATAGTACCTGGTAAACGTAGGTC	100	41205	41258
2	13	1.9	TTGGAATTGGAAA	100	66626	66650
3	43	2	CGTCCGGATATACATGAAAAATGTCTATATACGAGATTTATGA	100	182594	182680
4	16	2.1	TTCAAGTTGTCCCTAC	100	277254	277286
5	19	2	CAGTGAGTAACTACTAATG	100	279997	280034		5-43 bp
6	12	2.1	TCAGAACTCGCT	100	378196	378220
7	5	5.4	ATACT	100	417111	417137
8	13	1.9	TTGGAATTGGAAA	100	423417	423441
9	15	1.9	TTTGTTATTTGTTTA	100	431896	431924
10	14	2.1	TTTGTATTTGCTAT	100	455172	455200
11	21	2	ATAATCAAGAAAGATGGAGAA	100	515409	515451
12	12	2.1	ACAAACAAGACG	100	516040	516064
13	17	2.1	AATAAGAAATATAGATC	100	588631	588665
14	5	8.6	GTATA	100	607277	607319
Dactylis glomerata
NO.	Size	Copy	Repeat sequence	Percent Matches	Start	End
1	27	2	ACAAATAGTACCTGGTAAACGTAGGTC	100	41237	41290
2	5	5.4	ATACT	100	71205	71231
3	13	1.9	TTGGAATTGGAAA	100	77511	77535
4	15	1.9	TTTGTTATTTGTTTA	100	85984	86012
5	14	2.1	TTTGTATTTGCTAT	100	109245	109273
6	12	2.1	AGCTATTTAAGA	100	153804	153828
7	81	1.9	AGCAACTAGCGCGAAAGCCGTTGCGCTAACGCGCATCCGTTTTCTTGCTTGATTTTTATACGATTTTCTGAAGACGGATTG	100	173051	173204
8	13	1.9	TTGGAATTGGAAA	100	185825	185849		5-81 bp
9	12	2.1	TTCTTAAATAGC	100	227232	227256
10	16	2.1	TTCAAGTTGTCCCTAC	100	274748	274780
11	19	2	CAGTGAGTAACTACTAATG	100	277491	277528
12	24	2.5	ATAAAAGAGATTCAATTGATATTG	100	303193	303251
13	12	2.1	ACAAACAAGACG	100	303603	303627
14	12	2.1	AAGCGAGTTCTG	100	373651	373675
15	43	2	CGTCCGGATATACATGAAAAATGTCTATATACGAGATTTATGA	100	480882	480968
16	21	2	ATAATCAAGAAAGATGGAGAA	100	508972	509014
17	24	2.5	ATAAAAGAGATTCAATTGATATTG	100	509217	509275
18	12	2.1	ACAAACAAGACG	100	509627	509651
19	17	2.1	AATAAGAAATATAGATC	100	572120	572154
20	5	10.6	GTATA	100	590766	590818
21	4	6.2	GATA	100	592496	592520

## Sheet: Table S9
Table S9 Distribution of dispersed repeats in Dactylis aschersoniana and Dactylis glomerata mt genome
Distribution of dispersed repeats in Dactylis aschersoniana mt genome										Distribution of dispersed repeats in Dactylis glomerata mt genome
	type	alignment length	similarity	start1	end1	start2	end2	Proportion			type	alignment length	similarity	start1	end1	start2	end2
R1	P	5991	100	489343	495333	312958	318948	0.26		R1	P	3726	100	435194	438919	231648	235373	0.283333
R2	P	289	100	231466	231754	112629	112917			R2	P	258	100	336272	336529	148178	148435
R3	P	258	100	313935	314192	202325	202582			R3	P	258	100	437685	437942	336272	336529
R4	P	104	100	613666	613769	607380	607483			R4	P	230	100	581712	581941	342383	342612
R5	P	100	100	535442	535541	58843	58942			R5	P	194	100	390816	391009	153185	153378
R6	F	3726	100	491608	495333	136906	140631			R6	P	190	100	332168	332357	28408	28597
R7	F	258	100	202325	202582	139397	139654			R7	P	188	100	398786	398973	128818	129005
R8	F	258	100	494099	494356	202325	202582			R8	P	125	100	398351	398475	129006	129130
R9	F	194	100	499108	499301	360862	361055			R9	P	100	100	529029	529128	178042	178141
R10	F	190	100	206496	206685	28421	28610			R10	F	7180	100	165944	173123	46847	54026
R11	F	188	100	474746	474933	352898	353085			R11	F	5991	100	432929	438919	143422	149412
R12	F	136	100	288788	288923	150224	150359			R12	F	1822	100	508999	510820	302975	304796
R13	F	125	100	474934	475058	353396	353520			R13	F	977	100	173132	174108	53954	54930
R14	P	78	100	335156	335233	56701	56778	0.74		R14	F	320	100	268691	269010	203967	204286
R15	P	73	100	612998	613070	215500	215572			R15	F	258	100	336272	336529	232625	232882
R16	P	66	100	167479	167544	2285	2350			R16	F	194	100	390816	391009	227682	227875
R17	P	52	100	504813	504864	139398	139449			R17	F	136	100	448512	448647	286271	286406
R18	P	52	100	504813	504864	494100	494151			R18	P	72	100	493238	493309	220790	220861	0.716667
R19	P	52	100	202326	202377	504813	504864			R19	P	69	100	498359	498427	2286	2354
R20	P	50	100	515446	515495	306109	306158			R20	P	56	100	386877	386932	198097	198152
R21	P	50	100	608424	608473	515446	515495			R21	P	53	100	336477	336529	2285	2337
R22	P	49	100	399844	399892	2286	2334			R22	P	53	100	232830	232882	2285	2337
R23	P	49	100	53933	53981	2286	2334			R23	P	52	100	498376	498427	148179	148230
R24	P	46	100	498385	498430	53826	53871			R24	P	52	100	498376	498427	437686	437737
R25	P	46	100	498385	498430	399737	399782			R25	P	50	100	591932	591981	302985	303034
R26	P	42	100	493182	493223	51787	51828			R26	P	50	100	591932	591981	509009	509058
R27	P	42	100	138480	138521	51787	51828			R27	P	49	100	333309	333357	188157	188205
R28	P	42	100	397698	397739	138480	138521			R28	P	46	100	152462	152507	53847	53892
R29	P	42	100	493182	493223	397698	397739			R29	P	46	100	172944	172989	152462	152507
R30	P	41	100	43878	43918	196800	196840			R30	P	42	100	436768	436809	51808	51849
R31	P	40	100	515350	515389	202709	202748			R31	P	42	100	147261	147302	51808	51849
R32	P	36	100	197629	197664	44234	44269			R32	P	42	100	170905	170946	147261	147302
R33	P	34	100	570262	570295	15439	15472			R33	P	42	100	436768	436809	170905	170946
R34	P	34	100	300125	300158	186737	186770			R34	P	40	100	491739	491778	269029	269068
R35	P	32	100	380326	380357	124847	124878			R35	P	34	100	563873	563906	15439	15472
R36	P	31	100	597888	597918	203151	203181			R36	P	34	100	485032	485065	297608	297641
R37	F	96	100	257616	257711	112618	112713			R37	P	33	100	552112	552144	407071	407103
R38	F	66	100	485087	485152	43639	43704			R38	P	32	100	371514	371545	247398	247429
R39	F	56	100	364939	364994	78884	78939			R39	F	78	100	416643	416720	175900	175977
R40	F	52	100	504813	504864	314140	314191			R40	F	73	100	173132	173204	173051	173123
R41	F	49	100	167495	167543	53933	53981			R41	F	73	100	596510	596582	323282	323354
R42	F	49	100	205497	205545	68958	69006			R42	F	66	100	139165	139230	43671	43736
R43	F	49	100	399844	399892	167495	167543			R43	F	53	100	148178	148230	2285	2337
R44	F	44	100	182637	182680	182594	182637			R44	F	53	100	437685	437737	2285	2337
R45	F	44	100	601150	601193	556305	556348			R45	F	52	100	498376	498427	232830	232881
R46	F	42	100	397698	397739	315068	315109			R46	F	52	100	498376	498427	336477	336528
R47	F	39	100	201133	201171	198391	198429			R47	F	49	100	465784	465832	53954	54002
R48	F	36	100	437538	437573	261697	261732			R48	F	49	100	465784	465832	173051	173099
R49	F	33	100	558501	558533	344773	344805			R49	F	46	100	228553	228598	53847	53892
R50	F	31	100	556226	556256	36272	36302			R50	F	46	100	228553	228598	172944	172989
										R51	F	44	100	480925	480968	480882	480925
										R52	F	44	100	584639	584682	549946	549989
										R53	F	42	100	233758	233799	170905	170946
										R54	F	40	100	508913	508952	336106	336145
										R55	F	36	100	364188	364223	44266	44301
										R56	F	36	100	406570	406605	352767	352802
										R57	F	33	100	414644	414676	179550	179582
										R58	F	33	100	352228	352260	352191	352223
										R59	F	31	100	549867	549897	36259	36289
										R60	F	31	100	581377	581407	335673	335703

## Sheet: Table S10
Table S10 Fragments transferred from chloroplasts to mitochondria in Dactylis aschersoniana and Dactylis glomerata
	Fragments transferred from chloroplasts to mitochondria in Dactylis aschersoniana										Fragments transferred from chloroplasts to mitochondria in Dactylis glomerata
	identity %	length (bp)	Mismatches	Gap opens	Cp Start	Cp End	Mt start	Mt End	Cp gene		identity (%)	length (bp)	Mismatches	gap opens	Cp Start	Cp end	Mt Start	Mt End	Cp gene
1	98.246	2053	26	7	38603	40649	16208	18256	psaA(partical:80.96%)		96.152	2053	61	12	38598	40644	16208	18248	psaA(partical:80.96%)
2	98.535	1365	13	4	84314	85678	79732	78375	trnL-CAA		99.194	1365	10	1	84370	85734	198946	197583	trnL-CAA
3	98.535	1365	13	4	129082	130446	78375	79732	trnL-CAA		99.194	1365	10	1	129141	130505	197583	198946	trnL-CAA
4	88.818	1100	82	22	46763	47848	566763	565691	trnF-GAA;ndhJ(partical:77.71%)		97.739	796	4	4	132835	133630	60584	59803
5	96.608	796	6	5	132776	133571	406490	405716			97.739	796	4	4	81245	82040	59803	60584
6	96.608	796	6	5	81189	81984	405716	406490			88.818	1100	82	22	46757	47842	560374	559302	trnF-GAA;ndhJ(partical:77.71%)
7	99.081	653	6	0	21512	22164	382991	383643			99.541	653	3	0	21508	22160	156174	156826
8	88.39	913	63	18	47894	48788	565695	564808	ndhK(partical:98.52%)		88.39	913	63	18	47888	48782	559306	558419	ndhK(partical:98.52%)
9	89.3	729	54	5	59500	60227	557673	556968			89.163	729	55	5	59462	60189	551314	550609
10	93.865	489	22	2	79912	80392	401549	401061			97.689	476	9	2	37807	38281	345772	346246
11	93.865	489	22	2	134368	134848	401061	401549			94.07	489	21	2	79968	80448	55640	55152	trnH-GUG
12	89.244	595	43	9	20353	20942	382421	382999			94.07	489	21	2	134427	134907	55152	55640	trnH-GUG
13	97.343	414	11	0	30135	30548	474762	474349			89.244	595	43	9	20349	20938	155604	156182
14	82.185	842	106	22	43617	44447	373397	374205			97.343	414	11	0	30131	30544	128834	128421
15	87.5	608	50	14	110638	111243	3381	2798			87.5	608	50	14	110696	111301	3381	2798
16	94.529	329	16	2	33623	33950	182140	181813			82.067	842	107	22	43612	44442	378474	377666	trnS-GGA
17	82.809	477	51	9	34340	34810	278057	278508			94.529	329	16	2	33618	33945	480428	480101
18	92.636	258	14	1	124181	124438	8646	8394			82.809	477	51	9	34335	34805	275551	276002
19	92.636	258	14	1	90322	90579	8394	8646			92.636	258	14	1	124241	124498	8646	8394
20	81.627	381	50	9	76590	76961	550445	550814	rpl14(partical:97.31%)		92.636	258	14	1	90377	90634	8394	8646
21	73.566	889	180	41	122341	123204	138346	137488			81.627	381	50	9	76556	76927	544035	544404	rpl14(partical:97.31%)
22	73.566	889	180	41	91556	92419	137488	138346			73.566	889	180	41	122401	123264	147127	146269
23	73.566	889	180	41	91556	92419	316101	315243			73.566	889	180	41	91611	92474	146269	147127
24	73.566	889	180	41	122341	123204	315243	316101			73.566	889	180	41	91611	92474	234791	233933
25	73.566	889	180	41	122341	123204	493048	492190			73.566	889	180	41	122401	123264	233933	234791
26	73.566	889	180	41	91556	92419	492190	493048			73.566	889	180	41	122401	123264	436634	435776
27	82.132	319	34	12	63545	63862	63430	63134	trnP-UGG		73.566	889	180	41	91611	92474	435776	436634
28	77.404	416	69	18	16818	17223	441458	441058	petN		82.132	319	34	12	63510	63827	182629	182333	trnP-UGG
29	96.032	126	3	2	55623	55747	406490	406366			77.427	412	69	17	16814	17216	95546	95150	petN
30	87.429	175	14	4	42648	42822	145493	145659			97.541	122	2	1	55618	55738	60584	60463
31	99	100	1	0	123667	123766	327322	327223	trnV-GAC(partical:73.61%)		87.429	175	14	4	42643	42817	443781	443947
32	99	100	1	0	90994	91093	327223	327322	trnV-GAC(partical:73.61%)		99	100	1	0	91049	91148	424654	424555	trnV-GAC(partical:73.61%)
33	78.073	301	51	6	16271	16563	442085	441792	psbM		99	100	1	0	123727	123826	424555	424654	trnV-GAC(partical:73.61%)
34	94.393	107	6	0	106920	107026	361938	362044			78.073	301	51	6	16267	16559	96173	95880	psbM
35	90.244	123	10	2	131299	131421	500733	500613			94.393	107	6	0	106978	107084	389933	389827
36	90.244	123	10	2	83339	83461	500613	500733			90.244	123	10	2	131358	131480	494302	494182
37	96.739	92	3	0	99093	99184	163806	163715	trnN-GUU		90.244	123	10	2	83395	83517	494182	494302
38	96.739	92	3	0	115576	115667	163715	163806	trnN-GUU		96.739	92	3	0	99148	99239	462095	462004	trnN-GUU
39	85.906	149	9	8	17838	17985	440481	440344	trnC-GCA		96.739	92	3	0	115636	115727	462004	462095	trnN-GUU
40	87.402	127	11	4	63312	63434	63683	63558	trnW-CCA		85.906	149	9	8	17834	17981	94569	94432	trnC-GCA
41	93.506	77	4	1	50855	50930	149207	149131	trnM-CAU		87.402	127	11	4	63277	63399	182882	182757	trnW-CCA
42	100	56	0	0	85109	85164	364994	364939			93.506	77	4	1	50850	50925	447495	447419	trnM-CAU
43	100	56	0	0	129596	129651	364939	364994			100	56	0	0	129655	129710	386932	386877
44	95.161	62	2	1	33010	33071	240820	240880			100	56	0	0	85165	85220	386877	386932
45	93.333	60	4	0	38249	38308	16128	16187			95.161	62	2	1	33005	33066	255882	255942
46	82.474	97	17	0	95541	95637	53235	53139			93.333	60	4	0	38244	38303	16128	16187
47	82.474	97	17	0	119123	119219	53139	53235			82.474	97	17	0	95596	95692	53256	53160
48	82.474	97	17	0	95541	95637	399146	399050			82.474	97	17	0	119183	119279	53160	53256
49	82.474	97	17	0	119123	119219	399050	399146			82.474	97	17	0	95596	95692	172353	172257
50	95.918	49	2	0	123283	123331	123083	123035			82.474	97	17	0	119183	119279	172257	172353
51	95.918	49	2	0	91429	91477	123035	123083			90.323	62	5	1	33929	33990	508182	508122
52	90.323	62	5	1	33934	33995	514619	514559			94.595	37	1	1	7599	7635	378320	378355
53	78.889	90	14	5	7604	7691	373551	373465	trnS-GCU		Total	23860 bp
Total		23543 bp

[truncated: 1 more sheets: Table S11]
